# Supplementary material for: Selenium-Biofortified Strawberries Improve Glucose Homeostasis and Hepatic Function: A 30-Day Randomized Controlled Trial in Healthy Adults
Source: Nutrients. 2026 Jun 25;18(13):2078. doi: 10.3390/nu18132078 (PMC13362693; doi:10.3390/nu18132078)
Supplement: Supplementary file 1 [file nutrients-18-02078-s001.zip]

Archive with 1 entries (1 files):
- nutrients-4372925-supplementary.pdf
